# Supplementary material for: Metabolic profiling of idiopathic pulmonary fibrosis in a mouse model: implications for pathogenesis and biomarker discovery
Source: Front Med (Lausanne). 2024 Aug 7;11:1410051. doi: 10.3389/fmed.2024.1410051 (PMC11340507; doi:10.3389/fmed.2024.1410051)
Supplement: Supplementary file 1 [file Table_1.XLSX]

## Sheet: Table S1
Table S1 The 104 metabolites with significant differences between the control group and the model group
Compounds	Class	Q1 (Da)	Molecular Weight (Da)	Ionization model	Formula	Model vs Control
						P_value	log2(Fold_Change)	VIP
Hexadecanoic Acid(C16:0)	FA	255.232	256.24	[M-H]-	C16H32O2	1.58277e-09	-1.05166	2.58017
Elaidic Acid(C18:1N9T)	FA	281.248	282.25	[M-H]-	C18H34O2	2.40172e-09	-1.02974	2.55919
DHA	Oxidized lipids	327.232	328.24	[M-H]-	C22H32O2	4.65435e-08	-0.888991	2.51513
4,7,10,13,16,19-hexanoic acid	Oxidized lipids	327.232	328.24	[M-H]-	C22H32O2	4.65435e-08	-0.888991	2.51513
8,11-icosadienoic acid	FA	303.2	304.24	[M-H]-	C20H32O2	1.39529e-07	-0.810714	2.45364
Linoleic Acid(C18:2N6C)	FA	279.232	280.24	[M-H]-	C18H32O2	3.59532e-07	-0.567545	2.46819
Methionine Sulfoxide	Other	164.038	165.046	[M-H]-	C5H11NO3S	4.37497e-07	0.692059	2.42954
2-hydroxyhexadecanoic acid	FA	271.227	272.235	[M-H]-	C16H32O3	1.61617e-06	-0.910914	2.38977
DL-2-hydroxystearic acid	FA	299.259	300.266	[M-H]-	C18H36O3	1.74115e-06	-0.874777	2.32733
(S)-Leucic acid	Organic acid And Its derivatives	131	132.079	[M-H]-	C6H12O3	3.88655e-05	-0.661464	2.23965
DG(14:0_16:1)	GL	556.503	538.46	[M+NH4]+	C33H62O5	9.34699e-05	0.671838	2.02368
2-Hydroxyisocaproic Acid	Organic acid And Its derivatives	131.071	132.079	[M-H]-	C6H12O3	0.000147795	-0.628642	2.1308
Palmitoleic Acid(C16:1)	FA	253.217	254.2	[M-H]-	C16H30O2	0.000364223	-0.632814	2.02119
Xanthosine	Other	283.068	284.076	[M-H]-	C10H12N4O6	0.000365778	0.489732	1.99879
Hydroxyphenyllactic acid	Organic acid And Its derivatives	181.05	182.058	[M-H]-	C9H10O4	0.000433301	-1.02268	1.99518
Homo-Gamma-Linolenic Acid	Organic acid And Its derivatives	305.248	306.256	[M-H]-	C20H34O2	0.00106146	-0.510484	1.94766
SPH(d18:1)	Other	300.29	299.282	[M+H]+	C18H37NO2	0.00158443	0.574347	1.83731
13-HOTrE	Oxidized lipids	293.212	294.1	[M-H]-	C18H30O3	0.0016014	0.795042	1.92103
Epinephrine	Other	182.082	183.09	[M-H]-	C9H13NO3	0.00165863	0.573943	1.76812
Lysope 18:0	GP	480.309	481.3	[M-H]-	C23H48NO7P	0.00175459	-0.45493	1.79109
PysoPE 18:0(2n isomer)	GP	480.309	481.3	[M-H]-	C23H48NO7P	0.00175459	-0.45493	1.79109
cis-1-Pentadecenoic Acid(C15: 1)	FA	239.201	240.209	[M-H]-	C15H28O2	0.00181574	-0.663348	1.79864
PE(20:4_22:2)	GP	818.57	819.578	[M-H]-	C47H82NO8P	0.00222542	-0.468624	1.83566
5-HETrE	Oxidized lipids	321.243	322.251	[M-H]-	C20H34O3	0.00249666	0.504543	1.76184
Dodecanoic Acid(C12:0)	FA	199.17	200.17	[M-H]-	C12H24O2	0.00266039	0.502893	1.83892
PE(22:6_16:0)	GP	762.507	763.515	[M-H]-	C43H74NO8P	0.00277871	-0.383779	1.77808
PG(18:0_18:2)	GP	773.541	774.541	[M-H]-	C42H79O10P	0.00284724	-0.505183	1.77818
Punicic Acid	FA	279.3	278.225	[M+H]+	C18H30O2	0.00334296	0.749443	1.81524
PS(18:0_18:0)	GP	790.56	791.568	[M-H]-	C42H82NO10P	0.00361498	-0.514166	1.64871
Methyl Indole-3-Acetate	Other	190.1	189.079	[M+H]+	C11H11NO2	0.00406277	-0.919422	1.71332
O-Phosphorylethanolamine	GP	140.011	141.019	[M-H]-	C2H8NO4P	0.0042704	0.413267	1.72638
9,10-DiHOME	Oxidized lipids	313.238	314.246	[M-H]-	C18H34O4	0.00433876	0.507241	1.84059
12,13-DiHOME	Oxidized lipids	313.238	314.246	[M-H]-	C18H34O4	0.00433876	0.507241	1.84059
PE(22:6_18:1)	GP	790.539	789.531	[M+H]+	C45H76NO8P	0.00469998	-0.440568	1.66127
Carbamoyl phosphate	Organic acid And Its derivatives	139.975	140.983	[M-H]-	CH4NO5P	0.00506068	0.439253	1.73009
5'-deoxy-5'-fluoroadenosine	Other	270.1	269.092	[M+H]+	C10H12FN5O3	0.0051106	-5.17043	1.65012
1-Aminocyclohexanoic acid	Organic acid And Its derivatives	142.087	143.095	[M-H]-	C7H13NO2	0.00555961	-0.753047	1.7105
FFA(10:0)	FA	171.139	172.146	[M-H]-	C10H20O2	0.0056041	-0.336192	1.67158
9,12-octadecadienoic acid	FA	275.201	276.209	[M-H]-	C18H28O2	0.00604741	0.608191	1.77959
2'-O-methyladenosine	Other	348.1	281.112	[M+H]+	C11H15N5O4	0.00632513	-6.06015	1.47825
Carnitine C14:2	FA	368.281	367.272	[M+H]+	C21H37NO4	0.00700658	0.350691	1.519
PG(18:1_18:1)	GP	792.575	774.541	[M+NH4]+	C42H79O10P	0.00746927	-0.426427	1.66861
2-Hydroxy-2-methylbutyric acid	Organic acid And Its derivatives	117	118.063	[M-H]-	C5H10O3	0.0080132	-0.506973	1.58445
Indole-4-carboxaldehyde	Other	144.045	145.053	[M-H]-	C9H7NO	0.00827588	-0.440813	1.60301
(±)9-HETE	FA	319.227	320.235	[M-H]-	C20H32O3	0.00830652	0.456988	1.54538
PE(22:6_18:0)	GP	792.554	791.547	[M+H]+	C45H78NO8P	0.00883079	-0.419493	1.59679
LPE(0:0/20:3)	GP	504.309	503.301	[M+H]+	C25H46NO7P	0.00971158	-0.468334	1.68425
PE(20:5_18:1)	GP	764.523	763.515	[M+H]+	C43H74NO8P	0.0103826	-0.392261	1.51066
PE(17:0_22:6)	GP	778.539	777.531	[M+H]+	C44H76NO8P	0.0114805	-0.325053	1.56396
D-Glucose 6-Phosphate	Other	259.022	260.03	[M-H]-	C6H13O9P	0.0124629	0.5562	1.51734
LPE(P-16:0)	GP	438.3	437.291	[M+H]+	C21H44NO6P	0.0137758	0.328161	1.59646
13(R)-HODE	Oxidized lipids	295.2	296.235	[M-H]-	C18H32O3	0.0139623	0.569509	1.64092
Bis(1-inositol) -3,1'-phosphate 1-phosphate	Other	501	502.049	[M-H]-	C12H24O17P2	0.0139696	0.386732	1.58426
LPC(16:1/0:0)	GP	494.325	493.317	[M+H]+	C24H48NO7P	0.0140423	0.326667	1.62803
N-Methyltryptamine	Other	175	174.116	[M+H]+	C11H14N2	0.0152726	-5.67097	1.51687
PE(20:1_18:0)	GP	772.586	773.593	[M-H]-	C43H84NO8P	0.0155	-0.42575	1.55134
D-Glucono-1,5-Lactone	Other	179.048	178.048	[M+H]+	C6H10O6	0.0163552	0.522412	1.46188
L-Gulonolactone	Other	179.048	178.048	[M+H]+	C6H10O6	0.0163552	0.522412	1.46188
SM(d18:0/12:0)	Other	649.528	648.521	[M+H]+	C35H73N2O6P	0.0164126	0.324234	1.40993
PS(16:0_22:6)	GP	808.513	807.505	[M+H]+	C44H74NO10P	0.0164916	-0.712476	1.44892
LPE(P-18:1)	GP	464.3	463.306	[M+H]+	C23H46NO6P	0.0165599	0.359693	1.47241
Indole-3-Pyruvic Acid	Organic acid And Its derivatives	202.05	203.058	[M-H]-	C11H9NO3	0.0187823	-0.487154	1.51296
EPA	Oxidized lipids	303.2	302.224	[M+H]+	C20H30O2	0.0192133	0.353293	1.52795
11,12-EET	Oxidized lipids	319.227	320.235	[M-H]-	C20H32O3	0.0192599	0.35613	1.56618
4-Hydroxy-3-methylbenzoic acid	Organic acid And Its derivatives	151	152.047	[M-H]-	C8H8O3	0.0199927	-0.469292	1.43897
PE(17:1_22:6)	GP	776.523	775.515	[M+H]+	C44H74NO8P	0.0212226	-0.398892	1.44494
(±)16-HETE	Oxidized lipids	319.227	320.235	[M-H]-	C20H32O3	0.0217707	0.326445	1.51281
TG(16:0_20:4_22:6)	GL	944.771	926.736	[M+NH4]+	C61H98O6	0.022455	-0.427956	1.47924
4-Hydroxybenzaldehyde	Other	121.029	122.037	[M-H]-	C7H6O2	0.0231929	-0.339177	1.55027
(±)15-HETE	Oxidized lipids	303.232	320.235	[M-H2O+H]+	C20H32O3	0.0249484	0.345279	1.48185
PG(18:0_18:1)	GP	794.591	776.557	[M+NH4]+	C42H81O10P	0.0251446	-0.325612	1.38208
(±)12-HETE	Oxidized lipids	319.227	320.235	[M-H]-	C20H32O3	0.02641	0.322486	1.49029
2-Aminoadipic Acid	Organic acid And Its derivatives	162.1	161.069	[M+H]+	C6H11NO4	0.0270011	-0.416258	1.38203
Carnitine C5:1	FA	244.155	243.147	[M+H]+	C12H21NO4	0.0276937	0.760805	1.45675
15-methyl palmitic acid	FA	269.248	270.256	[M-H]-	C17H34O2	0.0279627	0.588637	1.57996
N-Acetylaspartate	Other	176	175.048	[M+H]+	C6H9NO5	0.0279741	0.508634	1.39059
PE(22:6_18:2)	GP	788.523	787.515	[M+H]+	C45H74NO8P	0.0284318	-0.332154	1.38038
Cis-9,10-epoxystearic acid	FA	297.243	298.251	[M-H]-	C18H34O3	0.0300364	0.348076	1.54552
TG(18:0_18:0_22:6)	GL	952.834	934.799	[M+NH4]+	C61H106O6	0.0302431	-0.401962	1.521
N-Acetyl-L-Leucine	Other	172.097	173.105	[M-H]-	C8H15NO3	0.0307486	-0.327033	1.36589
PE(P-16:0_18:1)	GP	702.544	701.536	[M+H]+	C39H76NO7P	0.0319964	-0.335829	1.42336
1,7-Dimethylxanthine	Other	181.1	180.065	[M+H]+	C7H8N4O2	0.0323549	-0.518782	1.44689
LPI(18:2/0:0)	GP	595.288	596.296	[M-H]-	C27H49O12P	0.0325987	0.481879	1.37027
PE(19:2_22:5)	GP	804.554	803.547	[M+H]+	C46H78NO8P	0.0328276	-0.354149	1.30291
FFA(22:2)	FA	335.295	336.303	[M-H]-	C22H40O2	0.0348985	0.458739	1.26924
(±)12-HEPE	Oxidized lipids	317.212	318.219	[M-H]-	C20H30O3	0.0371331	0.47682	1.33692
(±)15-HEPE	Oxidized lipids	317.212	318.219	[M-H]-	C20H30O3	0.0371331	0.47682	1.33692
(±)18-HEPE	Oxidized lipids	317.212	318.219	[M-H]-	C20H30O3	0.0371331	0.47682	1.33692
SM(d18:0/16:0)	Other	705.591	704.583	[M+H]+	C39H81N2O6P	0.038576	-0.493709	1.24349
Phenylacetyl-L-Glutamine	Other	263.103	264.111	[M-H]-	C13H16N2O4	0.0397814	-0.483614	1.28565
9-HpODE	Oxidized lipids	311.222	312.2	[M-H]-	C18H32O4	0.0399745	0.480996	1.49273
Carnitine C8:1	FA	286.203	285.194	[M+H]+	C15H27NO4	0.0402742	0.378614	1.28424
14(S)-HDHA	Oxidized lipids	343.227	344.235	[M-H]-	C22H32O3	0.0404817	0.448263	1.3168
D-panthenol	Other	206	205.25	[M+H]+	C9H19NO4	0.0409955	4.36324	1.36703
Stearidonic Acid	FA	277.209	276.209	[M+H]+	C18H28O2	0.0418961	0.379645	1.53669
PE(16:0_22:5)	GP	764.523	765.531	[M-H]-	C43H76NO8P	0.0440985	-0.432936	1.24324
TG(16:0_18:1_22:6)	GL	922.786	904.752	[M+NH4]+	C59H100O6	0.0443853	-0.36795	1.42475
Thymine	Other	127	126.043	[M+H]+	C5H6N2O2	0.044762	0.418273	1.3357
(±)17-HETE	Oxidized lipids	319.227	320.235	[M-H]-	C20H32O3	0.0458743	0.38911	1.4096
(±)18-HETE	Oxidized lipids	319.227	320.235	[M-H]-	C20H32O3	0.0458743	0.38911	1.4096
Carnitine C12:1	FA	342.265	341.257	[M+H]+	C19H35NO4	0.0462141	0.370196	1.39685
TG(22:1_18:2_22:6)	GL	1002.85	984.815	[M+NH4]+	C65H108O6	0.0476077	-0.387779	1.50621
DG(12:0_16:0)	GL	530.476	512.444	[M+NH4]+	C31H60O5	0.0480958	0.401666	1.32772
Docosaenoic acid	FA	327.2	326.224	[M+H]+	C22H30O2	0.0489705	0.47307	1.27005
